# Supplementary material for: Testing and Validation of a Custom Retrained Large Language Model for the Supportive Care of HN Patients with External Knowledge Base
Source: Cancers (Basel). 2024 Jun 24;16(13):2311. doi: 10.3390/cancers16132311 (PMC11240646; doi:10.3390/cancers16132311)
Supplement: Supplementary file 1 [file cancers-16-02311-s001.zip]

Archive with 1 entries (1 files):
- cancers-3050764-supplementary.pdf
